# Supplementary material for: PI4P-Containing Vesicles from Golgi Contribute to Mitochondrial Division by Coordinating with Polymerized Actin
Source: Int J Mol Sci. 2023 Apr 1;24(7):6593. doi: 10.3390/ijms24076593 (PMC10095118; doi:10.3390/ijms24076593)
Supplement: Supplementary file 1 [file ijms-24-06593-s001.zip]

Archive with 1 entries (1 files):
- ijms-2288595-supplementary.pdf
